# Supplementary material for: Long Non-Coding RNAs in Drug Resistance of Gastric Cancer: Complex Mechanisms and Potential Clinical Applications
Source: Biomolecules. 2024 May 22;14(6):608. doi: 10.3390/biom14060608 (PMC11201466; doi:10.3390/biom14060608)
Supplement: Supplementary file 1 [file biomolecules-14-00608-s001.zip]

Archive with 1 entries (1 files):
- biomolecules-2933045-supplementary.pdf
